# Supplementary material for: Patterns of Gene Flow between Crop and Wild Carrot, Daucus carota (Apiaceae) in the United States
Source: PLoS One. 2016 Sep 7;11(9):e0161971. doi: 10.1371/journal.pone.0161971 (PMC5014312; doi:10.1371/journal.pone.0161971)
Supplement: S2 Table — (XLSX) [file pone.0161971.s006.xlsx]

## Sheet: NantucketBayesAss
Migration Rates (Standard Deviation):
m[0][0]:	0.9196(0.0302)	m[0][1]:	0.0134(0.0127)	m[0][2]:	0.0212(0.0184)	m[0][3]:	0.0139(0.0134)	m[0][4]:	0.0164(0.0157)	m[0][5]:	0.0155(0.0149)
m[1][0]:	0.2113(0.0437)	m[1][1]:	0.6877(0.0197)	m[1][2]:	0.0308(0.0279)	m[1][3]:	0.0222(0.0206)	m[1][4]:	0.0264(0.0237)	m[1][5]:	0.0216(0.0202)
m[2][0]:	0.0209(0.0195)	m[2][1]:	0.0149(0.0143)	m[2][2]:	0.9179(0.0316)	m[2][3]:	0.0153(0.0145)	m[2][4]:	0.0156(0.0149)	m[2][5]:	0.0154(0.0147)
m[3][0]:	0.0131(0.0128)	m[3][1]:	0.0136(0.0128)	m[3][2]:	0.0133(0.0130)	m[3][3]:	0.9322(0.0264)	m[3][4]:	0.0134(0.0129)	m[3][5]:	0.0144(0.0135)
m[4][0]:	0.0089(0.0090)	m[4][1]:	0.0077(0.0075)	m[4][2]:	0.0083(0.0081)	m[4][3]:	0.0077(0.0076)	m[4][4]:	0.9553(0.0181)	m[4][5]:	0.0120(0.0103)
m[5][0]:	0.0069(0.0067)	m[5][1]:	0.0062(0.0062)	m[5][2]:	0.0068(0.0069)	m[5][3]:	0.0063(0.0062)	m[5][4]:	0.0434(0.0166)	m[5][5]:	0.9303(0.0197)
Population Key:
0->Cliff
1->Polpis
2->Tuck
3->ACKcrop
4->Bartlett
5->Moors
Example: m[2][1]: indicates fraction of individuals in population 2 that are migrants derived from population 1 (per generation)

## Sheet: OlympicBayesAss
Migration Rates (Standard Deviation):
m[0][0]:	0.9588(0.0144)	m[0][1]:	0.0059(0.0059)	m[0][2]:	0.0059(0.0058)	m[0][3]:	0.0058(0.0058)	m[0][4]:	0.0059(0.0058)	m[0][5]:	0.0059(0.0059)	m[0][6]:	0.0058(0.0057)	m[0][7]:	0.0059(0.0058)
m[1][0]:	0.0151(0.0145)	m[1][1]:	0.8911(0.0334)	m[1][2]:	0.0165(0.0157)	m[1][3]:	0.0154(0.0146)	m[1][4]:	0.0156(0.0150)	m[1][5]:	0.0151(0.0144)	m[1][6]:	0.0156(0.0149)	m[1][7]:	0.0156(0.0151)
m[2][0]:	0.0139(0.0132)	m[2][1]:	0.0137(0.0132)	m[2][2]:	0.9026(0.0305)	m[2][3]:	0.0139(0.0134)	m[2][4]:	0.0140(0.0136)	m[2][5]:	0.0139(0.0132)	m[2][6]:	0.0139(0.0134)	m[2][7]:	0.0140(0.0134)
m[3][0]:	0.0157(0.0150)	m[3][1]:	0.1718(0.0413)	m[3][2]:	0.0405(0.0275)	m[3][3]:	0.6825(0.0153)	m[3][4]:	0.0226(0.0209)	m[3][5]:	0.0161(0.0153)	m[3][6]:	0.0348(0.0240)	m[3][7]:	0.0161(0.0154)
m[4][0]:	0.0076(0.0075)	m[4][1]:	0.0074(0.0074)	m[4][2]:	0.0078(0.0077)	m[4][3]:	0.0077(0.0075)	m[4][4]:	0.9437(0.0192)	m[4][5]:	0.0076(0.0074)	m[4][6]:	0.0107(0.0100)	m[4][7]:	0.0075(0.0075)
m[5][0]:	0.0176(0.0169)	m[5][1]:	0.0178(0.0168)	m[5][2]:	0.0174(0.0164)	m[5][3]:	0.0175(0.0170)	m[5][4]:	0.2105(0.0370)	m[5][5]:	0.6843(0.0168)	m[5][6]:	0.0175(0.0166)	m[5][7]:	0.0174(0.0165)
m[6][0]:	0.0085(0.0082)	m[6][1]:	0.0085(0.0082)	m[6][2]:	0.0085(0.0083)	m[6][3]:	0.0085(0.0082)	m[6][4]:	0.0089(0.0088)	m[6][5]:	0.0085(0.0084)	m[6][6]:	0.9399(0.0203)	m[6][7]:	0.0085(0.0084)
m[7][0]:	0.0143(0.0136)	m[7][1]:	0.0146(0.0140)	m[7][2]:	0.0143(0.0136)	m[7][3]:	0.0145(0.0138)	m[7][4]:	0.2316(0.0314)	m[7][5]:	0.0145(0.0139)	m[7][6]:	0.0150(0.0143)	m[7][7]:	0.6811(0.0137)
Population Key:
0->CropNote
1->Hemlock
2->Kendall
3->Medsker
4->Eberle
5->Fasola
6->Fencebird
7->Prince
Example: m[2][1]: indicates fraction of individuals in population 2 that are migrants derived from population 1 (per generation)
