# Supplementary material for: Patterns of Gene Flow between Crop and Wild Carrot, Daucus carota (Apiaceae) in the United States
Source: PLoS One. 2016 Sep 7;11(9):e0161971. doi: 10.1371/journal.pone.0161971 (PMC5014312; doi:10.1371/journal.pone.0161971)
Supplement: S3 Table — (XLSX) [file pone.0161971.s007.xlsx]

## Sheet: ACKnuc
15	148	6	19	10	16	19	37	47	1	148
ACKBYPOP			Cliff	Polpis	Tuck	ACKcrop	Bartlett	Moors
Sample	Pop	GSSR3		GSSR4		GSSR6		GSSR9		GSSR16		GSSR35		GSSR65		GSSR85		GSSR107		GSSR111		GSSR7		GSSR24		GSSR11		GSSR57		GSSR31
Cliff1_1	Cliff	333	333	287	294	310	310	0	0	0	0	200	200	405	408	0	0	276	276	0	0	162	162	191	191	258	258	342	349	399	399
Cliff1_2	Cliff	0	0	300	300	310	310	293	300	0	0	200	200	405	408	222	256	276	276	0	0	162	162	191	191	258	258	347	347	399	399
Cliff2_1	Cliff	333	333	296	296	0	0	296	300	255	255	198	200	405	408	0	0	283	283	0	0	162	174	191	193	258	258	347	347	0	0
Cliff2_2	Cliff	331	331	296	306	0	0	285	285	237	237	200	200	405	408	260	271	283	283	351	351	0	0	191	193	258	258	349	349	399	399
Cliff3_1	Cliff	0	0	0	0	298	322	0	0	255	255	200	200	405	408	222	222	0	0	355	355	172	172	191	191	251	258	0	0	399	399
Cliff4_1	Cliff	0	0	267	290	0	0	0	0	237	237	0	0	0	0	0	0	276	276	349	349	162	162	191	191	258	258	344	344	399	399
Cliff4_2	Cliff	329	329	290	296	302	330	300	313	231	231	200	218	405	405	222	252	283	283	367	367	172	172	191	193	258	258	344	349	399	399
Cliff4_3	Cliff	0	0	0	0	326	326	0	0	231	237	200	200	405	408	222	222	0	0	0	0	174	174	191	193	258	258	0	0	399	399
Cliff5_1	Cliff	333	333	267	296	0	0	296	296	0	0	200	200	405	405	0	0	0	0	351	351	174	174	191	191	258	258	342	342	0	0
Cliff5_2	Cliff	333	333	267	296	0	0	285	300	231	231	203	203	405	408	222	222	283	283	341	341	0	0	0	0	258	258	0	0	399	399
Cliff5_3	Cliff	331	331	296	296	0	0	300	300	0	0	200	200	405	405	222	222	283	295	355	355	172	172	191	191	258	258	0	0	0	0
Cliff7_1	Cliff	0	0	0	0	0	0	285	300	231	231	200	200	405	408	267	279	0	0	0	0	172	172	193	195	258	258	349	349	0	0
Cliff7_2	Cliff	333	333	287	298	300	300	0	0	251	251	200	200	0	0	0	0	0	0	0	0	162	162	191	191	258	258	0	0	0	0
Cliff7_3	Cliff	0	0	0	0	300	300	318	318	231	231	203	203	406	406	0	0	0	0	0	0	0	0	191	191	241	241	0	0	399	399
Cliff8_1	Cliff	0	0	267	294	0	0	0	0	0	0	196	200	0	0	0	0	283	283	0	0	0	0	191	197	0	0	349	349	399	399
Cliff8_2	Cliff	305	331	296	296	0	0	300	300	0	0	200	200	399	405	222	222	283	283	0	0	0	0	0	0	258	260	347	347	391	399
Cliff8_3	Cliff	331	333	267	296	0	0	300	300	0	0	196	196	403	406	222	222	283	283	0	0	162	162	191	198	258	258	349	349	0	0
Cliff9_1	Cliff	329	329	290	306	0	0	0	0	255	255	203	203	405	405	0	0	283	283	0	0	170	172	191	197	258	258	347	347	399	399
Cliff9_3	Cliff	305	329	267	290	322	324	300	300	0	0	200	203	399	408	222	252	283	283	0	0	170	172	191	199	258	260	347	347	399	399
Pol10_1	Polpis	329	329	267	267	300	300	300	300	255	255	0	0	401	408	252	252	283	283	369	369	0	0	195	197	260	260	0	0	399	399
Pol10_3	Polpis	329	329	282	282	298	300	315	315	255	255	200	203	405	405	235	252	270	270	369	369	172	172	191	197	258	260	344	344	399	399
Pol10_4	Polpis	329	329	296	296	310	310	315	336	231	231	203	203	405	405	252	256	283	283	369	387	174	174	191	197	258	260	0	0	0	0
Pol12_1	Polpis	0	0	267	267	328	328	0	0	231	231	203	203	405	405	0	0	0	0	0	0	0	0	191	193	0	0	0	0	399	399
Pol12_2	Polpis	0	0	0	0	310	330	300	300	255	255	203	212	405	405	252	252	0	0	355	355	174	174	191	191	255	258	0	0	399	404
Pol12_3	Polpis	325	325	296	306	328	328	300	300	0	0	196	196	0	0	222	271	0	0	0	0	174	174	191	193	251	258	342	342	0	0
Pol12_4	Polpis	325	331	303	303	320	330	296	327	251	251	212	212	414	414	222	271	270	270	351	379	0	0	0	0	255	258	0	0	399	404
Pol8_2	Polpis	0	0	0	0	298	330	315	321	0	0	203	203	405	414	222	274	0	0	0	0	174	174	191	191	255	260	347	347	399	399
Pol8_3	Polpis	0	0	0	0	0	0	318	318	231	255	203	203	405	408	252	274	0	0	371	371	174	174	191	191	258	258	347	349	399	399
Pol8_4	Polpis	0	0	0	0	310	310	0	0	231	231	203	203	0	0	274	274	0	0	369	371	174	174	191	191	255	255	0	0	0	0
Tuck_1	Tuck	0	0	267	267	322	330	310	310	237	237	188	203	405	408	222	263	292	292	361	374	0	0	191	195	0	0	0	0	399	399
Tuck_11	Tuck	329	331	296	296	320	330	285	318	0	0	203	203	0	0	235	252	295	295	341	371	172	172	193	193	258	260	347	347	399	399
Tuck_12	Tuck	0	0	267	267	322	322	310	310	237	237	200	200	0	0	218	235	0	0	361	361	0	0	0	0	0	0	349	349	399	399
Tuck_13	Tuck	329	333	267	296	298	298	310	310	0	0	190	190	401	405	252	252	0	0	361	361	0	0	191	195	0	0	349	349	399	399
Tuck_14	Tuck	329	331	267	267	298	330	0	0	255	255	200	203	0	0	0	0	292	292	374	374	170	172	0	0	258	258	342	347	399	399
Tuck_15	Tuck	0	0	0	0	0	0	0	0	231	231	192	200	405	405	235	252	0	0	374	374	0	0	193	193	0	0	349	349	399	399
Tuck_17	Tuck	329	333	267	296	330	330	321	321	0	0	200	203	401	405	252	263	292	292	374	374	0	0	0	0	258	260	0	0	0	0
Tuck_18	Tuck	329	333	267	296	0	0	321	321	0	0	200	203	401	405	0	0	292	292	374	374	170	172	0	0	0	0	0	0	0	0
Tuck_19	Tuck	329	331	267	296	322	330	321	321	231	231	0	0	405	405	252	252	292	292	0	0	172	174	191	191	258	258	347	347	399	404
Tuck_20	Tuck	305	333	267	267	322	330	0	0	231	231	188	203	405	408	222	263	292	292	0	0	0	0	0	0	258	258	347	347	399	399
Tuck_4	Tuck	331	331	267	267	320	330	321	321	237	237	0	0	405	405	235	263	279	279	374	374	0	0	195	195	258	258	347	347	399	404
Tuck_5	Tuck	333	333	267	267	320	330	0	0	237	237	0	0	0	0	0	0	0	0	361	374	0	0	195	195	258	260	347	347	399	399
Tuck_6	Tuck	0	0	0	0	322	330	310	321	231	231	188	203	405	405	252	252	292	292	374	374	174	174	191	191	258	258	342	347	399	404
Tuck_7	Tuck	0	0	0	0	322	330	298	321	231	231	200	203	405	405	222	235	0	0	374	374	0	0	191	191	258	258	347	347	404	404
Tuck_8	Tuck	329	333	267	294	330	330	321	321	237	237	200	203	401	405	252	263	0	0	374	374	170	172	0	0	258	260	347	347	399	404
Tuck_9	Tuck	329	331	267	296	0	0	310	318	0	0	203	203	0	0	0	0	283	295	341	341	172	174	191	193	251	251	0	0	0	0
HarPHF1_8	ACKCrop	293	297	268	271	283	283	293	293	231	231	192	200	414	414	263	263	263	263	349	349	168	168	193	193	258	266	349	349	399	399
HarPHF1_9	ACKCrop	293	297	271	296	283	293	327	327	231	231	200	200	414	416	222	263	279	279	379	379	168	168	193	193	258	258	342	349	399	399
HarPHeF1_1	ACKCrop	297	297	257	269	285	285	293	315	231	241	194	196	414	416	239	263	283	283	349	369	0	0	0	0	0	0	0	0	0	0
HarPHeF1_2	ACKCrop	293	297	271	296	285	285	327	327	231	231	200	203	403	414	231	263	279	279	379	379	168	168	193	193	258	258	342	349	342	399
HarPHeF1_3	ACKCrop	292	304	264	296	285	285	327	327	231	231	200	203	414	414	263	263	279	279	349	379	168	174	191	193	258	260	342	342	342	404
HarPHeF1_4	ACKCrop	293	297	264	296	283	283	293	315	231	231	200	203	414	416	222	263	283	283	349	369	168	174	193	193	258	258	342	349	399	404
HarPHeF1_5	ACKCrop	292	297	271	296	285	285	327	327	231	231	200	203	414	414	222	263	263	279	349	379	168	174	193	193	258	258	342	342	399	404
HarPHeF1_6	ACKCrop	293	297	264	296	285	293	327	327	231	231	200	203	414	416	231	263	263	263	349	379	174	174	193	193	258	260	342	342	399	404
JohPHF1_1	ACKCrop	0	0	257	257	283	283	293	315	231	241	194	194	414	414	263	263	279	279	349	369	178	178	0	0	0	0	0	0	0	0
JohPHF1_2	ACKCrop	292	292	271	296	293	293	327	327	231	231	200	200	414	414	263	263	283	283	379	379	168	168	191	191	266	266	349	349	349	399
JohPHF1_4	ACKCrop	292	292	271	296	293	293	293	293	231	231	200	203	403	414	263	263	274	276	349	349	168	174	193	193	258	258	342	349	399	399
NantinF1_1	ACKCrop	293	331	257	289	285	285	327	327	236	241	186	192	0	0	239	252	283	283	379	379	0	0	0	0	0	0	0	0	399	399
NantinF1_3	ACKCrop	0	0	257	264	283	285	327	327	231	236	186	192	0	0	239	252	283	283	379	379	0	0	0	0	0	0	0	0	0	0
NelsonF1_1	ACKCrop	293	293	289	289	283	298	327	327	231	231	196	196	408	414	222	222	279	279	379	379	168	168	193	201	255	258	349	349	349	404
NelsonF1_2	ACKCrop	293	293	289	289	283	298	327	327	231	241	196	196	414	414	222	222	279	279	379	379	162	168	193	201	255	258	349	349	0	0
NelsonF1_3	ACKCrop	292	292	296	296	310	310	327	327	231	231	203	203	414	414	222	222	279	283	379	379	168	168	193	201	258	258	349	349	349	404
ScaNan1	ACKCrop	293	293	261	289	283	293	293	327	231	231	186	186	414	414	222	263	279	279	349	379	168	174	193	193	266	266	349	349	0	0
ScaNan2	ACKCrop	293	305	261	289	293	293	327	327	231	241	0	0	414	414	239	252	279	279	349	379	0	0	0	0	0	0	0	0	0	0
ScaNan3	ACKCrop	292	292	271	296	283	283	327	327	231	231	203	203	0	0	222	222	279	283	379	379	170	172	193	201	258	258	0	0	399	399
BF1_10	Bartlett	329	329	264	289	317	317	313	318	265	265	190	190	408	408	256	274	276	276	367	371	174	174	193	193	260	260	342	349	391	391
BF1_3	Bartlett	297	297	261	261	0	0	293	298	0	0	194	194	0	0	239	252	283	283	349	349	0	0	0	0	0	0	0	0	0	0
BF1_4	Bartlett	297	335	261	261	0	0	0	0	0	0	194	194	0	0	239	252	283	283	0	0	174	174	191	195	260	260	342	342	0	0
BF1_5	Bartlett	335	335	261	261	0	0	293	293	0	0	194	194	401	401	239	252	283	283	0	0	0	0	0	0	0	0	0	0	0	0
BF1_7	Bartlett	335	335	261	261	330	330	0	0	0	0	194	194	0	0	239	252	283	283	0	0	0	0	0	0	0	0	0	0	0	0
BF1_9	Bartlett	317	329	264	292	310	317	315	318	237	237	194	194	408	408	256	263	279	279	369	371	172	174	197	197	258	258	342	342	399	399
BF2_1	Bartlett	329	329	313	313	302	302	315	315	231	231	184	194	414	414	239	252	279	283	369	369	0	0	0	0	0	0	0	0	0	0
BF2_2	Bartlett	329	329	261	261	330	330	0	0	231	238	186	186	0	0	239	252	0	0	0	0	0	0	0	0	0	0	0	0	0	0
BF3_1	Bartlett	329	329	264	289	317	317	313	318	265	265	182	182	408	408	252	256	276	276	367	371	174	174	193	193	260	260	0	0	0	0
BF3_4	Bartlett	329	329	264	289	317	317	313	313	0	0	184	184	0	0	239	252	274	274	0	0	0	0	191	193	260	260	342	342	0	0
BF4_1	Bartlett	329	329	276	276	298	298	315	315	237	237	181	190	405	405	239	252	274	276	369	369	0	0	191	193	260	260	0	0	0	0
BF4_2	Bartlett	329	331	261	261	298	326	296	315	255	255	194	194	405	405	239	252	274	274	369	369	172	172	193	193	260	260	0	0	0	0
BF5_1	Bartlett	329	329	261	264	302	310	306	306	237	237	200	200	408	414	252	260	283	283	0	0	0	0	199	199	258	258	347	347	0	0
BF5_10	Bartlett	329	331	261	261	300	302	300	315	254	276	200	200	0	0	239	252	283	283	369	369	165	165	0	0	258	260	0	0	0	0
BF5_2	Bartlett	329	333	261	268	326	326	285	285	233	233	192	200	401	414	239	252	283	283	341	341	0	0	191	193	260	260	0	0	0	0
BF5_3	Bartlett	329	329	261	261	302	302	306	306	275	276	196	200	405	414	239	252	283	283	0	0	0	0	0	0	0	0	0	0	0	0
BF5_4	Bartlett	329	331	261	261	300	302	300	300	272	272	190	194	414	414	239	252	283	287	355	369	0	0	0	0	0	0	0	0	0	0
BF5_6	Bartlett	329	329	261	261	302	302	306	306	276	276	190	192	405	414	235	252	283	283	361	361	172	172	199	199	260	260	342	349	0	0
BF5_8	Bartlett	329	329	261	280	300	302	285	315	276	276	190	196	405	414	239	239	283	283	341	369	172	172	193	199	258	260	342	342	0	0
BF5_9	Bartlett	329	329	261	280	317	317	306	306	276	276	192	200	401	414	0	0	283	283	0	0	0	0	0	0	258	260	0	0	0	0
BF6_1	Bartlett	317	317	264	313	302	310	315	318	290	290	194	194	408	408	247	290	290	290	369	371	0	0	195	199	258	258	347	347	348	391
BF6_2	Bartlett	307	307	261	289	302	310	306	306	255	255	184	214	405	405	267	267	270	276	361	369	0	0	0	0	0	0	0	0	0	0
BF6_3	Bartlett	329	329	264	313	310	326	315	318	237	237	194	200	408	414	252	252	283	283	369	371	172	172	197	201	258	258	0	0	399	399
BF6_4	Bartlett	331	331	261	261	310	310	318	318	237	237	194	194	408	408	252	271	270	276	371	371	0	0	193	199	255	258	347	347	391	391
BF7_1	Bartlett	329	329	261	261	310	324	285	285	255	276	200	200	405	405	252	260	279	279	341	341	172	172	193	193	250	258	342	342	342	342
BF7_10	Bartlett	329	331	264	280	324	326	285	296	276	276	196	196	401	405	239	252	279	283	351	351	172	172	191	193	260	260	349	349	0	0
BF7_2	Bartlett	329	329	261	280	298	310	285	285	255	276	200	200	405	408	252	260	279	279	341	341	172	172	191	193	251	258	342	342	342	342
BF7_3	Bartlett	329	329	280	280	310	324	285	285	255	276	200	200	405	405	260	260	260	279	369	369	0	0	0	0	250	258	342	342	342	342
BF7_4	Bartlett	329	329	261	261	324	326	285	285	255	276	200	200	405	408	260	260	279	279	341	341	172	172	191	193	0	0	0	0	391	391
BF7_6	Bartlett	329	329	280	309	310	310	285	315	283	283	196	200	408	408	222	260	279	279	369	369	172	172	191	197	258	258	342	342	391	391
BF7_7	Bartlett	329	329	261	261	310	324	285	285	283	283	186	200	405	405	235	252	279	279	341	341	172	172	193	193	258	260	0	0	404	404
BF7_8	Bartlett	329	329	261	261	324	326	285	285	255	276	200	200	405	408	260	260	279	279	341	341	0	0	191	193	250	258	0	0	391	391
BF7_9	Bartlett	329	329	261	280	310	324	285	329	255	276	182	182	405	408	260	260	283	283	341	341	0	0	191	193	250	258	0	0	0	0
BF1_2	Bartlett	297	297	268	268	300	300	293	300	255	255	200	200	401	401	260	260	260	283	347	355	174	174	195	195	251	251	349	349	391	399
BF1_6	Bartlett	331	332	268	296	283	283	285	321	255	255	192	200	0	0	239	260	260	283	374	374	174	174	191	195	258	260	0	0	399	399
BF2_4	Bartlett	297	297	268	268	330	330	293	300	0	0	190	200	0	0	222	250	279	283	365	365	172	172	195	195	251	258	342	349	391	399
BF4_4	Bartlett	329	329	296	296	298	298	318	318	231	231	200	200	405	408	260	271	260	279	369	371	172	174	191	193	258	258	342	349	399	404
ME14_1	Moors	329	331	282	282	310	310	300	300	237	237	196	196	408	408	252	252	283	283	355	355	172	172	191	195	260	260	347	347	399	399
ME4_10	Moors	329	329	268	271	310	330	285	327	254	254	181	196	405	410	252	256	283	283	379	379	170	172	191	191	258	258	349	349	399	399
ME4_8	Moors	325	329	264	264	298	310	300	313	236	236	181	208	0	0	252	256	283	283	0	0	162	162	0	0	0	0	0	0	0	0
ME1_1	Moors	329	329	264	276	283	283	329	329	276	276	184	194	405	414	239	252	276	276	371	381	0	0	191	195	260	260	342	349	342	342
ME1_2	Moors	295	329	264	264	310	310	289	315	0	0	184	190	405	405	239	252	274	274	346	369	0	0	0	0	0	0	0	0	0	0
ME1_4	Moors	329	333	261	264	283	310	321	321	0	0	186	200	405	405	239	252	0	0	374	374	0	0	0	0	0	0	0	0	0	0
ME1_5	Moors	325	329	261	261	283	310	327	327	236	237	192	192	399	401	235	252	283	283	346	346	0	0	0	0	258	260	342	342	0	0
ME1_6	Moors	331	333	261	289	283	283	285	321	255	255	186	192	405	405	239	252	283	283	349	374	174	174	191	191	258	258	349	349	0	0
ME14_10	Moors	329	331	289	289	310	322	300	313	237	237	196	200	405	405	239	252	270	279	367	367	0	0	0	0	0	0	0	0	0	0
ME14_3	Moors	331	331	264	264	322	322	300	327	251	251	190	196	405	405	239	252	283	283	379	379	0	0	0	0	0	0	0	0	0	0
ME14_5	Moors	297	329	264	313	310	310	327	327	237	237	214	214	408	414	239	252	283	283	0	0	0	0	191	195	260	260	349	349	0	0
ME14_6	Moors	293	331	264	280	310	310	285	327	251	255	192	192	405	405	239	252	283	283	379	379	0	0	0	0	0	0	0	0	0	0
ME14_7	Moors	331	331	261	264	310	330	327	327	0	0	182	182	405	405	239	252	283	283	0	0	165	165	193	201	258	260	349	349	0	0
ME14_9	Moors	0	0	280	280	310	310	285	300	251	251	182	190	405	408	239	252	283	283	349	349	0	0	0	0	0	0	0	0	0	0
ME4_1	Moors	325	325	257	261	310	310	285	298	236	236	196	196	401	403	252	252	283	283	341	355	0	0	191	191	258	258	342	349	391	391
ME4_2	Moors	325	329	257	264	310	330	289	313	236	241	174	190	401	405	244	252	270	270	346	367	172	172	193	201	260	260	347	347	391	391
ME4_3	Moors	329	329	261	264	330	330	285	327	254	254	174	196	401	405	252	256	270	276	379	379	172	172	193	197	258	258	342	342	391	391
ME4_4	Moors	0	0	257	289	310	310	285	313	236	254	196	196	405	410	252	256	283	283	367	367	172	172	191	193	258	258	347	347	391	391
ME4_5	Moors	325	325	257	289	310	330	298	313	236	254	196	196	401	403	252	252	283	283	367	367	172	172	191	191	258	258	349	349	391	391
ME4_6	Moors	329	331	257	289	322	330	313	315	254	254	174	190	401	405	256	267	270	276	367	369	172	172	191	197	255	258	0	0	399	399
ME4_7	Moors	325	329	261	264	310	310	285	289	236	241	0	0	399	401	252	256	283	283	346	346	170	172	191	201	258	260	347	347	391	391
ME5_1	Moors	329	331	289	289	310	322	298	298	236	236	203	208	405	408	222	231	283	283	355	387	165	165	189	189	253	253	344	347	399	404
ME5_2	Moors	331	331	289	289	322	330	315	336	237	237	203	208	408	414	222	252	283	283	369	387	170	172	191	196	258	258	347	347	348	404
ME5_3	Moors	329	329	261	289	283	322	321	334	276	276	196	214	405	414	218	239	279	279	374	387	174	174	191	195	258	258	342	342	342	399
ME6_10	Moors	329	329	261	261	310	330	306	306	255	255	196	196	403	405	222	267	283	283	361	369	165	165	189	197	258	260	349	349	404	404
ME6_2	Moors	331	331	257	264	310	319	315	318	237	283	194	194	403	408	274	274	283	283	369	371	172	172	193	199	258	258	342	342	391	391
ME6_4	Moors	329	329	261	264	310	330	289	315	237	237	184	196	403	405	256	267	283	283	346	369	172	172	197	197	258	266	342	342	342	342
ME6_5	Moors	295	329	261	289	310	310	306	306	255	255	190	190	401	403	267	267	276	276	361	367	0	0	0	0	250	250	0	0	0	0
ME6_6	Moors	329	329	264	264	310	322	289	329	255	255	184	184	403	405	222	267	270	274	346	381	172	172	191	191	258	258	342	342	342	391
ME6_7	Moors	297	329	257	261	310	330	298	306	287	290	184	184	401	405	267	267	283	283	361	361	172	172	195	197	255	260	347	347	348	376
ME6_8	Moors	329	329	257	261	283	310	298	306	255	255	184	194	405	412	256	267	283	283	361	361	0	0	0	0	0	0	0	0	0	0
ME6_9	Moors	329	329	261	289	310	310	306	306	236	255	214	214	403	405	239	252	283	283	361	367	0	0	0	0	0	0	0	0	0	0
ME7_1	Moors	329	329	276	289	300	300	300	313	237	254	214	214	399	405	256	256	270	276	367	367	172	172	191	191	258	258	347	349	399	399
ME7_2	Moors	329	329	276	289	310	322	300	313	241	241	214	214	399	405	244	256	270	276	367	367	172	172	191	201	258	258	347	349	391	391
ME7_3	Moors	329	329	264	264	310	322	315	327	254	254	196	196	405	405	222	256	283	283	369	379	172	172	191	191	258	258	342	342	391	391
ME7_4	Moors	329	329	264	289	310	322	313	315	254	254	196	214	405	405	252	256	270	270	367	369	0	0	0	0	0	0	0	0	0	0
ME8_1	Moors	300	300	264	289	330	330	289	300	237	237	196	196	405	405	256	256	283	283	346	355	172	172	191	201	258	258	342	342	342	404
ME8_10	Moors	293	329	289	289	310	310	285	300	241	241	190	196	399	405	252	256	283	283	341	355	0	0	0	0	0	0	0	0	0	0
ME8_2	Moors	300	300	289	289	310	310	285	300	237	254	190	196	405	405	252	256	283	283	341	355	0	0	0	0	0	0	0	0	0	0
ME8_3	Moors	331	331	289	289	310	310	300	315	241	251	190	200	405	405	252	256	283	283	369	369	0	0	0	0	0	0	0	0	0	0
ME8_4	Moors	329	329	264	289	310	310	285	289	241	254	203	203	399	405	252	256	283	283	346	346	0	0	206	206	0	0	0	0	0	0
ME8_5	Moors	329	329	264	264	310	310	289	327	241	241	196	196	405	405	252	256	283	283	346	379	172	172	195	201	258	258	347	349	399	399
ME8_6	Moors	329	329	276	289	322	322	300	313	241	254	194	194	405	405	256	256	283	283	367	367	172	172	191	191	258	258	347	347	391	391
ME8_7	Moors	329	329	264	276	310	310	300	327	237	241	190	190	399	405	244	244	270	276	379	379	0	0	0	0	0	0	0	0	0	0
ME8_8	Moors	329	329	261	276	330	330	300	315	241	241	190	196	405	405	256	256	270	276	369	369	172	172	191	201	255	263	347	347	348	391
ME8_9	Moors	329	331	264	276	322	322	289	300	237	237	190	190	399	408	244	252	283	283	346	346	172	172	193	197	258	258	347	347	347	391
ME4_9	Moors	292	325	264	296	310	310	285	285	236	236	181	203	0	0	256	256	255	283	367	367	170	172	191	193	258	258	0	0	399	399

## Sheet: OLYnuc
14	185	8	49	14	16	13	36	11	31	15	1	185
newdataanaly			CropNote	Hemlock	Kendall	Med	Eb	Fas	Fencebird	Prince
Sample	Pop	GSSR3		GSSR4		GSSR6		GSSR16		GSSR35		GSSR65		GSSR85		GSSR107		GSSR111		GSSR7		GSSR24		GSSR11		GSSR57		GSSR31
NSD_14_1	Crop	293	293	268	268	283	283	241	241	192	192	0	0	222	222	279	279	379	379	174	174	193	193	258	258	342	349	399	399
NSD_14_10	Crop	293	293	268	296	283	283	229	229	192	200	414	414	222	222	276	276	349	379	172	174	194	194	258	258	349	349	349	399
NSD_14_11	Crop	292	292	271	296	283	283	241	241	192	192	408	414	222	252	279	279	379	379	168	174	193	201	258	258	349	349	399	399
NSD_14_12	Crop	292	292	268	296	283	283	231	231	200	200	414	414	222	222	279	279	349	379	174	174	194	194	258	258	342	342	399	399
NSD_14_13	Crop	292	292	268	268	283	283	241	241	192	203	414	414	222	222	279	279	379	379	174	174	194	194	258	258	349	349	399	399
NSD_14_14	Crop	293	293	268	296	283	283	231	231	192	192	414	414	222	222	279	279	349	379	174	174	194	194	258	258	349	349	349	399
NSD_14_15	Crop	292	292	296	296	283	283	231	231	192	192	414	414	252	252	279	279	0	0	174	174	201	201	258	266	349	349	399	399
NSD_14_16	Crop	292	292	268	268	283	283	241	241	192	200	416	416	222	252	279	279	367	367	174	174	194	194	258	258	349	349	349	399
NSD_14_17	Crop	293	293	268	268	283	283	231	231	192	200	403	414	222	222	279	279	0	0	172	172	194	201	258	258	349	349	349	399
NSD_14_18	Crop	293	293	268	268	283	283	241	241	192	192	414	416	222	222	279	279	0	0	172	174	193	194	258	258	342	349	399	399
NSD_14_19	Crop	293	293	268	268	283	283	236	236	192	192	414	416	220	220	279	279	379	379	168	174	193	193	258	258	0	0	399	399
NSD_14_2	Crop	292	292	268	296	283	283	231	231	192	200	414	414	222	222	279	279	349	379	174	174	194	196	258	258	349	349	399	399
NSD_14_3	Crop	292	292	268	268	283	283	237	237	192	192	414	416	222	222	279	279	349	379	168	174	193	193	258	258	349	349	349	399
NSD_14_4	Crop	293	293	0	0	283	283	255	255	186	186	0	0	222	222	279	279	0	0	170	172	194	201	258	258	342	342	399	399
NSD_14_5	Crop	292	292	271	271	283	283	239	239	192	192	414	414	250	250	279	279	379	379	174	174	193	194	258	258	349	349	399	399
NSD_14_6	Crop	293	305	296	296	283	283	229	236	192	200	408	414	222	222	279	279	379	379	174	174	193	194	258	258	349	349	399	399
NSD_14_7	Crop	0	0	268	268	283	283	0	0	192	192	0	0	239	239	279	279	0	0	170	172	193	195	258	258	0	0	399	399
NSD_14_8	Crop	293	305	268	268	283	283	237	237	192	200	0	0	222	222	279	279	379	379	174	174	193	193	258	258	342	349	399	399
NSD_14_9	Crop	293	293	268	268	283	283	237	237	192	203	0	0	235	252	279	279	379	379	172	172	194	194	258	258	0	0	399	399
NWK_12_1	Crop	292	292	268	296	283	283	231	231	192	203	403	414	222	252	279	279	349	379	0	0	194	194	258	258	349	349	399	399
NWK_12_10	Crop	293	293	296	296	283	283	241	241	192	200	414	414	252	252	279	279	0	0	174	174	194	201	258	258	342	349	349	399
NWK_12_2	Crop	292	292	268	268	283	283	231	231	192	192	0	0	222	250	279	279	379	379	174	174	193	194	258	258	349	349	399	399
NWK_12_3	Crop	292	292	268	296	283	283	231	231	192	192	414	414	222	252	279	279	379	379	168	174	194	194	258	258	349	349	399	399
NWK_12_4	Crop	0	0	0	0	283	283	231	231	192	192	0	0	222	222	279	279	0	0	0	0	194	201	258	258	342	349	349	349
NWK_12_5	Crop	292	305	296	296	283	283	231	237	200	203	414	414	222	222	279	279	379	379	168	174	193	195	258	258	349	349	399	399
NWK_12_6	Crop	292	292	268	268	283	283	231	231	192	192	414	416	222	222	279	279	379	379	174	174	193	194	258	258	349	349	349	399
NWK_12_7	Crop	292	292	274	274	283	283	237	237	200	200	414	416	222	222	279	279	0	0	174	174	193	194	258	266	342	342	399	399
NWK_12_8	Crop	292	292	296	296	283	283	241	241	192	203	414	414	222	222	279	279	0	0	168	174	193	201	258	258	342	342	399	399
NWK_12_9	Crop	292	292	274	296	283	283	0	0	192	200	0	0	0	0	279	279	0	0	168	174	193	193	258	258	349	349	349	399
RCP_14_1	Crop	293	305	296	296	283	283	237	237	200	203	414	414	252	256	255	255	379	379	168	168	193	193	258	258	342	349	399	399
RCP_14_10	Crop	292	292	296	296	283	283	231	231	200	200	414	414	222	252	283	283	379	379	168	174	193	193	258	258	342	349	399	399
RCP_14_11	Crop	293	305	274	296	0	0	229	236	190	203	0	0	248	252	283	283	379	379	172	172	195	196	258	258	342	349	399	399
RCP_14_12	Crop	293	293	268	296	0	0	231	241	200	200	0	0	0	0	0	0	379	379	168	172	193	196	258	258	342	342	399	399
RCP_14_13	Crop	293	305	296	296	0	0	237	237	200	200	414	414	222	252	283	283	349	349	168	168	194	194	258	258	342	349	342	399
RCP_14_14	Crop	292	292	264	264	283	283	231	231	200	203	414	414	222	222	283	283	371	379	174	174	194	194	258	258	342	349	399	399
RCP_14_15	Crop	293	305	300	300	287	287	231	237	200	200	414	414	222	252	0	0	379	379	168	168	194	194	258	258	349	349	399	399
RCP_14_16	Crop	292	292	264	296	283	283	231	231	200	200	414	416	222	222	283	283	379	379	168	168	193	193	258	258	342	342	399	399
RCP_14_17	Crop	0	0	296	296	0	0	231	231	196	200	0	0	252	252	0	0	0	0	172	172	191	193	258	258	342	342	399	399
RCP_14_18	Crop	293	293	296	296	283	293	231	231	203	203	0	0	222	222	283	283	349	349	168	168	194	194	258	258	0	0	399	399
RCP_14_19	Crop	0	0	0	0	0	0	294	294	200	200	0	0	0	0	0	0	349	349	172	174	191	194	258	258	349	349	399	399
RCP_14_2	Crop	293	305	264	296	283	293	231	237	204	204	414	416	222	222	0	0	347	379	0	0	194	196	258	258	349	349	349	399
RCP_14_20	Crop	292	329	264	296	283	302	234	234	200	200	414	414	250	250	0	0	379	379	168	174	194	194	258	258	342	342	399	399
RCP_14_3	Crop	293	293	264	296	283	283	237	237	200	200	414	414	222	252	0	0	379	379	174	174	193	193	258	258	342	349	399	399
RCP_14_4	Crop	293	305	264	296	293	293	237	237	200	200	414	414	222	252	0	0	349	379	168	172	194	194	258	258	349	349	399	399
RCP_14_5	Crop	293	305	296	296	0	0	229	236	200	200	414	414	222	222	0	0	379	379	172	172	194	194	258	258	342	342	399	399
RCP_14_6	Crop	293	293	264	296	283	285	231	237	200	200	414	414	222	222	0	0	349	379	0	0	194	196	258	258	342	342	399	399
RCP_14_7	Crop	293	293	268	296	293	293	231	231	200	200	414	414	222	222	0	0	379	379	172	174	194	194	258	258	0	0	399	399
RCP_14_8	Crop	293	293	268	296	0	0	231	237	200	200	0	0	222	222	0	0	0	0	167	172	191	193	258	258	0	0	399	399
RCP_14_9	Crop	0	0	264	296	283	283	231	231	200	200	414	414	222	252	283	283	349	379	0	0	194	194	258	258	342	349	399	399
Hem1	Hemlock	317	329	267	298	302	328	231	255	208	208	399	408	282	286	283	283	341	358	162	172	190	194	258	264	344	349	360	360
Hem10	Hemlock	298	317	283	311	293	328	0	0	188	208	0	0	222	222	283	283	341	341	162	170	206	206	258	258	0	0	371	371
Hem11	Hemlock	329	331	296	296	298	307	252	252	214	214	408	408	222	222	283	283	379	387	169	174	191	193	258	258	349	349	360	360
Hem13	Hemlock	298	298	267	295	293	324	241	267	192	200	408	410	256	260	287	304	387	387	162	172	200	200	250	258	0	0	391	399
Hem14	Hemlock	317	329	267	282	322	328	251	251	218	218	399	401	256	271	287	287	341	341	170	174	191	198	269	269	349	349	399	399
Hem15	Hemlock	317	331	0	0	326	326	267	267	200	208	0	0	252	256	274	304	346	346	170	172	191	193	258	258	0	0	0	0
Hem16	Hemlock	331	335	282	282	319	324	255	255	192	192	0	0	0	0	283	283	355	379	162	172	191	198	250	253	349	349	391	391
Hem19	Hemlock	298	317	296	299	322	324	267	267	188	212	0	0	222	248	283	283	379	379	162	172	191	197	258	258	0	0	391	391
Hem2	Hemlock	329	333	267	267	324	328	251	267	192	192	401	408	235	248	287	287	351	379	172	172	193	197	250	258	342	342	391	395
Hem3	Hemlock	0	0	0	0	330	330	0	0	218	218	0	0	222	256	283	287	341	369	162	162	193	193	260	260	0	0	376	376
Hem4	Hemlock	329	335	282	295	328	328	252	267	200	218	0	0	263	271	279	287	341	387	170	174	191	191	0	0	0	0	345	399
Hem5	Hemlock	298	331	259	291	328	333	251	267	214	214	401	412	248	248	258	290	341	351	161	161	191	191	258	258	0	0	399	404
Hem7	Hemlock	317	331	267	282	328	328	267	328	192	198	408	408	248	260	279	283	341	341	170	174	195	197	258	258	0	0	391	391
Hem8	Hemlock	331	331	270	286	325	333	267	267	192	212	408	410	248	260	287	287	374	374	162	162	194	199	258	258	344	347	391	391
KR_10	Kendall	331	331	270	270	293	293	255	267	218	218	401	410	248	248	274	274	341	347	174	174	191	191	253	258	0	0	399	399
KR_11	Kendall	329	329	267	267	322	324	241	251	174	174	408	410	222	222	279	279	343	343	172	172	193	201	253	258	342	342	399	399
KR_12	Kendall	331	331	267	267	322	324	241	241	174	174	401	408	248	293	274	283	347	361	172	174	193	197	257	260	0	0	391	391
KR_14	Kendall	329	329	278	278	324	324	241	265	174	174	401	410	222	293	274	274	341	361	172	172	191	201	258	261	342	347	399	399
KR_15	Kendall	0	0	0	0	324	324	0	0	174	174	401	410	222	290	274	274	341	349	162	162	191	193	258	260	0	0	399	399
KR_16	Kendall	331	331	296	296	293	322	267	267	174	174	401	410	248	271	255	274	361	361	172	174	191	191	255	258	0	0	399	399
KR_18	Kendall	0	0	274	274	322	322	0	0	0	0	410	410	222	271	274	274	341	347	172	172	191	191	258	258	0	0	399	399
KR_19	Kendall	0	0	280	298	324	324	241	251	194	196	401	401	248	252	279	279	379	383	172	172	201	206	257	257	0	0	404	404
KR_2	Kendall	331	331	267	267	322	322	241	241	0	0	0	0	222	222	283	283	343	361	172	172	191	197	258	258	375	375	0	0
KR_22	Kendall	329	331	267	296	322	324	267	267	218	218	401	410	222	271	274	274	361	361	172	172	191	195	253	257	0	0	399	399
KR_3	Kendall	329	329	267	267	293	324	265	265	174	218	401	403	222	290	274	274	361	361	172	174	191	201	257	260	344	344	399	399
KR_5	Kendall	329	329	267	296	293	293	241	265	174	174	401	403	222	290	274	274	361	361	172	174	191	191	258	260	349	349	404	404
KR_6	Kendall	329	331	278	278	293	293	267	267	174	174	401	410	222	248	255	274	341	341	172	172	191	191	255	255	342	347	404	404
KR_7	Kendall	331	331	267	267	324	324	241	267	218	218	410	410	222	222	274	274	343	361	172	172	191	201	253	260	347	347	391	391
KR_8	Kendall	0	0	274	274	293	322	251	251	0	0	401	401	222	250	274	274	341	347	162	172	191	191	255	260	0	0	399	404
KR_9	Kendall	329	331	270	296	293	322	251	251	174	174	401	401	222	248	279	298	361	374	174	174	197	201	253	266	344	344	399	399
Med1	Med	329	331	274	283	322	322	231	231	190	190	403	414	252	271	279	283	367	367	161	163	190	190	258	258	342	342	376	399
Med10	Med	295	331	267	313	324	328	231	255	196	196	401	412	0	0	283	283	358	379	162	162	193	197	258	260	344	344	391	391
Med11	Med	329	331	303	303	324	324	267	267	216	218	401	410	252	271	298	298	341	379	161	172	190	191	257	258	344	344	376	391
Med14	Med	331	331	295	303	322	322	255	267	182	182	401	412	239	274	287	306	341	341	164	174	190	190	257	258	0	0	376	376
Med15	Med	295	329	283	313	322	322	251	274	182	182	0	0	222	252	283	283	371	387	164	172	193	193	0	0	347	347	399	399
Med16	Med	317	331	264	264	322	324	254	254	174	174	408	408	265	271	279	302	349	374	164	164	193	199	253	258	0	0	376	376
Med2	Med	329	331	296	296	0	0	267	267	200	200	0	0	222	222	283	283	346	346	164	172	190	191	0	0	0	0	0	0
Med20	Med	331	331	0	0	322	322	231	231	181	182	0	0	252	256	283	283	346	346	172	174	191	194	258	258	344	344	0	0
Med3	Med	329	331	284	284	0	0	231	251	203	203	0	0	222	222	274	279	0	0	161	164	190	191	0	0	0	0	0	0
Med4	Med	329	329	282	286	300	300	0	0	0	0	401	403	248	252	287	287	374	374	170	172	195	195	253	253	344	344	376	376
Med5	Med	329	331	267	303	295	322	267	267	218	218	410	416	244	290	274	276	379	379	174	177	191	201	0	0	0	0	399	399
Med8	Med	331	331	267	267	322	328	251	251	176	176	403	408	263	274	272	274	346	371	172	172	191	193	253	258	342	344	376	376
Med9	Med	331	331	309	309	324	328	231	231	218	218	401	410	244	256	287	287	346	371	162	174	191	193	253	258	342	342	399	399
Eb27_1	Eb	331	331	267	274	322	322	0	0	186	186	405	414	218	252	274	276	0	0	172	174	193	195	250	250	342	349	376	376
Eb27_5	Eb	331	335	267	274	307	307	231	237	184	184	405	408	218	222	0	0	0	0	162	172	193	195	250	253	342	349	376	376
Eb27_6	Eb	329	331	267	303	322	322	251	251	184	184	401	414	239	252	298	298	371	371	172	172	195	201	253	258	342	349	376	376
Eb28_2	Eb	298	298	270	307	317	317	251	251	0	0	401	408	222	248	287	287	369	374	174	174	193	201	253	258	342	349	399	399
Eb29_3	Eb	329	329	271	303	302	322	251	251	0	0	401	414	222	290	279	279	374	377	170	176	195	200	258	260	342	342	399	399
Eb29_5	Eb	331	331	267	267	310	310	231	231	184	184	408	408	231	248	283	283	374	374	172	172	191	195	253	258	342	342	399	404
Eb29_6	Eb	0	0	267	267	0	0	231	231	192	192	0	0	0	0	0	0	0	0	0	0	195	197	253	258	342	349	391	391
Eb30_2	Eb	331	331	296	296	322	322	0	0	180	180	401	401	248	252	0	0	0	0	172	174	191	193	260	260	342	349	376	391
Eb30_3	Eb	333	333	296	296	283	283	251	251	180	180	408	414	248	252	290	290	379	379	174	174	193	197	258	260	342	349	376	391
Eb30_5	Eb	329	329	270	303	307	307	251	251	206	206	405	414	218	252	276	276	379	387	170	174	194	194	258	260	342	349	376	391
Eb30_6	Eb	0	0	270	296	0	0	251	251	180	180	401	403	222	260	276	276	387	387	174	174	193	194	258	260	342	349	376	376
Eb30_7	Eb	0	0	270	307	0	0	251	251	0	0	401	401	263	290	0	0	369	387	174	174	193	193	0	0	0	0	399	399
Eb31_2	Eb	329	333	270	303	310	310	231	255	0	0	403	408	218	263	0	0	374	379	163	174	193	193	250	260	342	349	376	376
Eb31_6	Eb	331	333	267	274	0	0	0	0	184	184	0	0	222	248	0	0	0	0	163	163	193	195	253	253	342	349	404	404
Eb31_7	Eb	295	331	274	274	322	322	255	255	0	0	403	408	222	222	276	276	355	355	174	174	193	194	253	260	342	349	376	376
Eb32_2	Eb	295	331	270	303	322	322	231	231	184	184	408	408	218	222	290	290	374	374	174	174	194	197	258	260	0	0	391	391
Eb32_7	Eb	295	331	270	270	322	322	231	231	184	192	401	408	222	260	290	290	374	379	168	172	191	193	253	253	342	349	391	391
Eb33_4	Eb	331	331	267	307	285	285	255	255	182	194	401	408	222	248	279	279	367	367	172	172	195	197	257	258	342	349	404	404
Eb33_6	Eb	0	0	267	267	0	0	0	0	182	192	403	408	222	222	0	0	374	374	170	174	195	197	253	260	342	349	376	391
Eb33_7	Eb	331	331	267	267	322	322	265	265	180	182	401	408	244	290	0	0	379	379	170	172	195	197	260	260	342	349	376	391
Eb33_8	Eb	331	331	274	299	322	322	231	231	186	186	401	405	244	256	0	0	377	377	172	174	195	195	257	260	342	349	391	391
Eb34_2	Eb	0	0	271	271	0	0	0	0	186	186	0	0	0	0	276	276	0	0	174	174	193	193	253	258	342	342	404	404
Eb34_3	Eb	329	329	271	271	322	322	231	231	180	180	0	0	239	252	274	274	0	0	172	172	191	193	253	258	342	349	404	404
Eb34_4	Eb	329	329	271	274	322	322	255	255	180	186	401	414	218	222	274	274	379	379	170	170	191	191	253	258	342	349	404	404
Eb34_8	Eb	329	331	270	303	317	317	0	0	186	186	401	414	218	286	287	287	374	379	174	174	191	201	253	253	342	349	404	404
Eb35_1	Eb	331	331	274	303	310	322	255	255	0	0	403	408	218	248	309	309	377	377	172	174	191	193	250	257	342	349	376	376
Eb35_6	Eb	0	0	274	274	322	322	0	0	184	184	401	408	0	0	0	0	0	0	174	174	194	197	250	259	342	349	376	391
Eb36_1	Eb	329	329	270	270	283	283	231	251	206	206	401	408	231	248	309	309	374	379	163	170	195	195	253	258	0	0	399	399
Eb36_7	Eb	298	309	271	271	283	283	0	0	180	180	401	401	248	290	274	274	341	379	170	174	191	195	258	258	342	349	404	404
Eb37_1	Eb	295	295	267	267	0	0	251	251	192	192	401	401	222	252	290	290	374	374	161	161	191	197	253	258	342	349	399	399
Eb37_2	Eb	333	333	267	267	322	322	0	0	184	184	403	408	218	252	279	279	0	0	172	172	195	195	253	258	342	349	399	399
Eb37_3	Eb	331	331	267	267	285	285	251	251	194	194	403	408	239	252	279	279	374	374	162	162	191	197	258	260	342	349	399	404
Eb37_4	Eb	329	331	267	274	283	283	237	251	184	184	401	408	222	252	290	290	371	371	172	172	191	195	258	258	342	349	399	399
Eb37_5	Eb	331	331	274	274	322	322	251	251	178	178	401	405	218	252	276	279	346	355	161	174	191	193	258	260	342	349	399	399
Eb37_6	Eb	333	333	267	303	330	330	231	251	190	190	401	414	222	252	279	279	377	377	162	162	194	194	250	258	0	0	391	391
Eb37_8	Eb	329	329	270	320	322	322	251	251	206	206	401	401	218	252	0	0	0	0	170	172	195	195	258	258	0	0	404	404
Fas23_2	Fas	297	297	267	267	307	307	231	231	184	184	401	405	252	279	274	274	346	346	161	170	193	197	250	250	349	349	349	391
Fas24_3	Fas	297	325	267	267	307	307	231	231	184	208	401	412	235	252	274	276	341	341	170	170	191	191	253	258	342	349	349	404
Fas24_4	Fas	325	325	267	267	302	310	231	231	200	200	399	401	222	222	309	309	349	377	170	170	197	197	253	257	342	349	376	391
Fas24_5	Fas	297	333	267	267	310	310	231	231	184	184	412	412	218	222	274	274	346	377	170	170	191	197	253	253	349	349	349	404
Fas24_6	Fas	297	333	267	267	302	330	231	231	184	190	401	412	252	279	279	279	346	377	161	170	191	197	258	258	342	349	404	404
Fas25_1	Fas	331	331	267	274	307	307	231	231	184	184	401	401	239	252	283	283	346	346	170	172	191	193	253	258	0	0	391	399
Fas25_3	Fas	333	333	267	274	330	330	231	231	0	0	408	410	218	263	0	0	377	377	172	174	191	191	258	260	342	342	391	391
Fas25_8	Fas	297	333	270	270	307	310	231	231	206	206	401	401	279	279	0	0	371	387	0	0	191	197	253	258	0	0	0	0
Fas26_8	Fas	331	331	274	289	307	307	231	231	184	184	401	412	252	252	290	290	374	379	170	170	191	201	253	258	342	349	391	404
Fas27_2	Fas	297	297	267	270	307	307	231	231	0	0	401	410	222	279	290	290	346	371	170	170	191	193	250	253	349	349	349	391
Fas27_8	Fas	297	325	267	267	330	330	231	231	184	184	408	412	0	0	290	290	346	346	170	170	191	191	253	258	349	349	404	404
Fen13_2	Fen	335	335	307	307	295	295	237	237	184	184	412	412	0	0	298	298	341	371	174	174	193	201	253	266	342	349	376	391
Fen15_3	Fen	331	331	307	307	295	295	231	231	184	184	401	410	218	248	283	283	0	0	170	175	193	201	253	266	0	0	376	391
Fen15_4	Fen	331	331	266	294	0	0	236	236	0	0	401	412	248	248	283	283	355	371	161	161	193	193	258	260	342	349	360	360
Fen15_8	Fen	331	335	274	283	0	0	251	251	212	212	408	410	248	256	255	255	377	377	161	174	191	206	258	260	342	349	376	391
Fen17_1	Fen	0	0	267	307	298	298	251	251	174	174	401	408	248	250	283	283	367	367	161	161	201	201	258	258	342	349	360	391
Fen17_3	Fen	331	331	0	0	0	0	236	236	174	174	401	408	222	250	0	0	367	367	0	0	0	0	0	0	342	342	0	0
Fen17_5	Fen	331	331	267	307	0	0	236	236	174	174	408	408	248	250	0	0	355	355	162	174	201	201	258	258	342	349	399	399
Fen17_6	Fen	0	0	267	307	330	330	231	231	174	174	0	0	250	250	274	274	367	367	174	174	201	201	258	260	342	349	360	391
Fen17_7	Fen	331	331	267	307	322	322	231	236	174	174	408	412	248	250	0	0	367	367	162	174	201	201	258	258	342	349	399	399
Fen18_3	Fen	325	331	0	0	317	317	231	231	176	176	0	0	248	248	0	0	358	358	161	161	201	201	258	258	0	0	399	399
Fen18_4	Fen	331	331	0	0	0	0	236	254	176	186	401	410	248	252	0	0	355	379	161	161	201	201	258	260	342	349	399	399
Fen18_6	Fen	325	325	267	299	317	324	251	300	174	186	401	408	248	271	283	283	367	367	161	168	201	201	258	260	342	349	360	360
Fen18_7	Fen	325	325	266	299	295	317	251	300	174	176	401	414	248	248	272	274	358	358	161	161	201	201	258	260	342	349	399	399
Fen18_8	Fen	331	331	299	307	317	317	236	254	176	186	401	410	222	248	0	0	379	379	161	161	0	0	258	260	342	349	360	360
Fen19_1	Fen	331	333	267	307	298	322	251	251	174	174	412	414	248	248	283	283	367	367	161	161	201	206	258	258	342	349	360	376
Fen19_2	Fen	0	0	266	307	298	324	251	251	174	174	412	414	222	222	274	276	358	358	160	168	201	201	258	258	342	349	360	376
Fen19_4	Fen	331	331	307	307	298	322	251	254	174	174	412	412	248	274	283	283	355	355	161	161	201	201	258	258	342	349	399	399
Fen19_5	Fen	0	0	307	307	298	298	236	236	174	174	401	412	248	250	274	276	355	355	161	174	201	201	258	258	342	349	360	391
Fen19_6	Fen	331	331	0	0	298	324	231	231	174	174	408	414	248	248	279	279	367	367	161	168	201	206	258	260	342	349	360	376
Fen19_7	Fen	0	0	267	307	298	324	251	251	174	182	408	414	248	248	283	283	367	367	161	168	201	206	258	260	342	349	399	399
Fen19_8	Fen	0	0	307	307	295	295	251	251	174	174	412	412	222	274	283	283	355	355	161	161	199	201	258	258	342	349	376	399
Fen20_1	Fen	0	0	0	0	0	0	237	237	0	0	401	403	248	248	272	274	341	341	0	0	0	0	260	260	342	349	0	0
Fen20_4	Fen	335	335	307	307	322	322	237	237	174	174	405	408	248	252	274	274	341	341	163	174	191	195	258	260	342	342	391	391
Fen20_6	Fen	335	335	270	307	322	322	237	237	182	196	405	408	218	271	298	298	341	374	174	174	191	193	258	258	342	349	399	399
Fen21_1	Fen	317	335	299	307	317	317	0	0	0	0	401	410	222	248	283	283	341	341	161	161	191	193	257	260	342	349	399	399
Fen21_2	Fen	301	301	0	0	0	0	251	267	0	0	401	403	260	260	260	298	371	371	0	0	0	0	260	260	342	349	0	0
Fen21_3	Fen	0	0	0	0	317	317	231	231	0	0	401	412	260	271	298	298	341	341	161	161	193	193	0	0	342	349	399	399
Fen21_4	Fen	0	0	307	307	295	317	251	251	184	184	401	403	248	260	0	0	341	341	161	175	193	193	266	266	342	349	399	399
Fen21_6	Fen	0	0	307	307	295	317	231	231	0	0	401	403	248	271	0	0	341	341	161	175	193	199	257	260	342	342	0	0
Fen21_7	Fen	335	335	307	307	295	295	231	251	184	184	401	412	260	271	298	298	341	371	174	174	193	193	258	258	342	349	399	399
Fen21_8	Fen	333	333	266	307	317	317	237	251	0	0	401	403	248	252	272	274	371	387	161	161	199	206	257	258	342	349	376	391
Prin26_1	Prin	305	333	266	292	298	313	231	231	178	182	401	405	222	222	274	276	347	358	172	172	194	195	260	260	342	349	404	404
Prin26_4	Prin	333	333	266	292	313	313	231	231	178	192	401	401	222	222	290	290	0	0	164	172	193	195	258	260	342	349	391	391
Prin27_4	Prin	309	309	0	0	0	0	231	231	0	0	405	405	222	222	274	276	0	0	0	0	0	0	260	260	342	349	0	0
Prin27_8	Prin	0	0	266	266	310	310	0	0	192	192	403	408	0	0	279	279	0	0	163	163	191	195	258	258	342	349	391	391
Prin29_2	Prin	331	333	0	0	0	0	231	237	178	184	401	408	239	252	0	0	349	349	0	0	194	195	260	260	342	349	399	399
Prin29_4	Prin	331	333	266	303	298	310	237	254	192	192	401	412	222	293	274	274	371	371	161	161	193	195	258	258	342	349	399	399
Prin30_1	Prin	331	331	274	274	0	0	231	237	0	0	401	401	239	252	0	0	0	0	0	0	191	191	260	260	342	349	399	399
Prin31_1	Prin	333	333	270	270	322	322	231	231	192	192	401	410	0	0	274	274	349	358	163	174	191	195	258	258	342	349	399	399
Prin31_2	Prin	331	335	270	274	0	0	231	251	178	192	401	405	218	248	0	0	0	0	0	0	191	191	258	258	344	344	0	0
Prin31_3	Prin	305	335	270	274	313	313	231	231	184	192	405	410	222	222	274	274	358	358	172	174	191	191	258	258	344	349	404	404
Prin31_4	Prin	333	335	303	303	313	324	231	231	178	192	405	410	248	248	274	276	346	346	164	172	191	194	258	258	342	349	0	0
Prin31_6	Prin	305	335	303	303	313	313	231	231	176	192	405	412	222	222	274	274	346	371	164	164	191	193	258	258	342	349	391	391
Prin31_7	Prin	306	331	270	274	310	322	265	265	182	192	405	412	222	222	274	274	358	358	163	163	191	191	258	258	342	349	399	399
Prin33_5	Prin	331	333	266	303	310	310	237	237	184	184	405	405	222	244	272	276	371	371	163	173	191	191	253	258	0	0	391	391
Prin33_6	Prin	305	333	266	303	0	0	231	251	184	184	405	405	222	248	0	0	371	371	161	166	191	191	258	260	342	342	391	391

## Sheet: ACKcp
Heteroplasmic?	1	148	6	19	10	16	19	37	47	1	148
	ACKBYPOP			Cliff	Polpis	Tuck	ACKcrop	Bartlett	Moors
	Sample	Pop	stog
	Cliff 1.1	Cliff	440
	Cliff 1.2	Cliff	440
	Cliff 2.1	Cliff	438
	Cliff 2.2	Cliff	438
	Cliff 3.1	Cliff	440
	Cliff 4.1	Cliff	438
	Cliff 4.2	Cliff	438
	Cliff 4.3	Cliff	438
	Cliff 5.1	Cliff	0
	Cliff 5.2	Cliff	438
	Cliff 5.3	Cliff	0
	Cliff 7.1	Cliff	440
	Cliff 7.2	Cliff	0
	Cliff 7.3	Cliff	438
	Cliff 8.1	Cliff	440
	Cliff 8.2	Cliff	440
	Cliff 8.3	Cliff	0
	Cliff 9.1	Cliff	440
	Cliff 9.3	Cliff	440
	Polpis 10.1	Polpis	440
heteroplasmic!	Polpis 10.3	Polpis	440
	Polpis 10.4	Polpis	444
	Polpis 12.1	Polpis	444
	Polpis 12.2	Polpis	444
	Polpis 12.3	Polpis	444
	Polpis 12.4	Polpis	444
	Polpis 8.2	Polpis	440
	Polpis 8.3	Polpis	440
	Polpis 8.4	Polpis	440
	Tuckernuck.1	Tuck	0
	Tuckernuck.11	Tuck	438
	Tuckernuck.12	Tuck	438
	Tuckernuck.13	Tuck	438
	Tuckernuck.14	Tuck	438
	Tuckernuck.15	Tuck	438
	Tuckernuck.17	Tuck	0
	Tuckernuck.18	Tuck	0
	Tuckernuck.19	Tuck	438
	Tuckernuck.20	Tuck	438
	Tuckernuck.4	Tuck	0
	Tuckernuck.5	Tuck	438
	Tuckernuck.6	Tuck	438
	Tuckernuck.7	Tuck	438
	Tuckernuck.8	Tuck	438
	Tuckernuck.9	Tuck	0
	Harris PH F1.8	ACKCrop	444
	Harris PH F1.9	ACKCrop	0
	Harris Prpl Haze F1.1	ACKCrop	444
	Harris Prpl Haze F1.2	ACKCrop	444
	Harris Prpl Haze F1.3	ACKCrop	444
	Harris Prpl Haze F1.4	ACKCrop	444
	Harris Prpl Haze F1.5	ACKCrop	444
	Harris Prpl Haze F1.6	ACKCrop	444
	Johnny's Prpl Haze F1.1	ACKCrop	444
	Johnny's Prpr Haze F1.2	ACKCrop	444
	Johnny's Prpr Haze F1.4	ACKCrop	444
heteroplasmic!	Nantindo Untreated F1.1	ACKCrop	444
	Nantindo Untreated F1.3	ACKCrop	438
	Nelson F1.1	ACKCrop	438
	Nelson F1.2	ACKCrop	438
	Nelson F1.3	ACKCrop	438
heteroplasmic!	Scarlet Nantes 1	ACKCrop	440
heteroplasmic!	Scarlet Nantes 2	ACKCrop	444
heteroplasmic!	Scarlet Nantes 3	ACKCrop	438
	Bartlett Farms 1.10	Bartlett	440
	Bartlett Farms 1.3	Bartlett	440
	Bartlett Farms 1.4	Bartlett	440
	Bartlett Farms 1.5	Bartlett	440
	Bartlett Farms 1.7	Bartlett	440
	Bartlett Farms 1.9	Bartlett	440
	Bartlett Farms 2.1	Bartlett	440
	Bartlett Farms 2.2	Bartlett	440
	Bartlett Farms 3.1	Bartlett	440
	Bartlett Farms 3.4	Bartlett	440
	Bartlett Farms 4.1	Bartlett	438
	Bartlett Farms 4.2	Bartlett	438
	Bartlett Farms 5.1	Bartlett	440
	Bartlett Farms 5.10	Bartlett	440
	Bartlett Farms 5.2	Bartlett	440
	Bartlett Farms 5.3	Bartlett	440
	Bartlett Farms 5.4	Bartlett	440
heteroplasmic!	Bartlett Farms 5.6	Bartlett	440
	Bartlett Farms 5.8	Bartlett	440
	Bartlett Farms 5.9	Bartlett	440
	Bartlett Farms 6.1	Bartlett	440
	Bartlett Farms 6.2	Bartlett	438
	Bartlett Farms 6.3	Bartlett	440
	Bartlett Farms 6.4	Bartlett	440
	Bartlett Farms 7.1	Bartlett	438
	Bartlett Farms 7.10	Bartlett	438
	Bartlett Farms 7.2	Bartlett	438
	Bartlett Farms 7.3	Bartlett	438
	Bartlett Farms 7.4	Bartlett	438
	Bartlett Farms 7.6	Bartlett	438
	Bartlett Farms 7.7	Bartlett	438
	Bartlett Farms 7.8	Bartlett	438
	Bartlett Farms 7.9	Bartlett	438
	Bartlett Farms 1.2	Bartlett	440
	Bartlett Farms 1.6	Bartlett	438
	Bartlett Farms 2.4	Bartlett	440
	Bartlett Farms 4.4	Bartlett	0
	Moors End 14.1	Moors	438
	Moors End 4.10	Moors	438
	Moors End 4.8	Moors	438
	Moors End 1.1	Moors	438
	Moors End 1.2	Moors	438
	Moors End 1.4	Moors	438
	Moors End 1.5	Moors	438
	Moors End 1.6	Moors	438
	Moors End 14.10	Moors	438
	Moors End 14.3	Moors	438
	Moors End 14.5	Moors	438
	Moors End 14.6	Moors	438
	Moors End 14.7	Moors	438
	Moors End 14.9	Moors	438
	Moors End 4.1	Moors	438
	Moors End 4.2	Moors	438
	Moors End 4.3	Moors	438
	Moors End 4.4	Moors	438
	Moors End 4.5	Moors	438
	Moors End 4.6	Moors	438
	Moors End 4.7	Moors	438
	Moors End 5.1	Moors	438
	Moors End 5.2	Moors	438
	Moors End 5.3	Moors	438
	Moors End 6.10	Moors	438
	Moors End 6.2	Moors	440
	Moors End 6.4	Moors	438
	Moors End 6.5	Moors	438
	Moors End 6.6	Moors	438
	Moors End 6.7	Moors	438
	Moors End 6.8	Moors	438
	Moors End 6.9	Moors	438
	Moors End 7.1	Moors	438
	Moors End 7.2	Moors	438
	Moors End 7.3	Moors	438
	Moors End 7.4	Moors	438
	Moors End 8.1	Moors	438
	Moors End 8.10	Moors	438
	Moors End 8.2	Moors	438
	Moors End 8.3	Moors	438
	Moors End 8.4	Moors	438
	Moors End 8.5	Moors	438
	Moors End 8.6	Moors	438
	Moors End 8.7	Moors	438
	Moors End 8.8	Moors	438
	Moors End 8.9	Moors	438
	Moors End 4.9	Moors	438

## Sheet: OLYcp
Heteroplasmic?	1	185	8	49	14	16	13	36	11	31	15	1	185
	newdataanaly			Crop	Hemlock	Kendall	Medsker	Eberle	Fasola	Fencebird	Prince
	Sample	Pop	stoG
	Notes SD-14.1	Crop	440
	Notes SD-14.10	Crop	440
	Notes SD-14.11	Crop	440
	Notes SD-14.12	Crop	440
	Notes SD-14.13	Crop	440
	Notes SD-14.14	Crop	440
	Notes SD-14.15	Crop	440
	Notes SD-14.16	Crop	440
	Notes SD-14.17	Crop	440
	Notes SD-14.18	Crop	440
	Notes SD-14.19	Crop	440
	Notes SD-14.2	Crop	445
	Notes SD-14.3	Crop	440
	Notes SD-14.4	Crop	440
	Notes SD-14.5	Crop	440
	Notes SD-14.6	Crop	440
	Notes SD-14.7	Crop	440
	Notes SD-14.8	Crop	440
	Notes SD-14.9	Crop	440
	Notes WK-12.1	Crop	440
	Notes WK-12.10	Crop	440
	Notes WK-12.2	Crop	440
	Notes WK-12.3	Crop	440
	Notes WK-12.4	Crop	0
	Notes WK-12.5	Crop	439
	Notes WK-12.6	Crop	440
	Notes WK-12.7	Crop	440
	Notes WK-12.8	Crop	440
	Notes WK-12.9	Crop	440
	Rumba CP-14.1	Crop	440
	Rumba CP-14.10	Crop	440
heteroplasmic!	Rumba CP-14.11	Crop	439
	Rumba CP-14.12	Crop	439
	Rumba CP-14.13	Crop	440
	Rumba CP-14.14	Crop	440
	Rumba CP-14.15	Crop	440
	Rumba CP-14.16	Crop	440
	Rumba CP-14.17	Crop	440
	Rumba CP-14.18	Crop	440
	Rumba CP-14.19	Crop	439
	Rumba CP-14.2	Crop	439
	Rumba CP-14.20	Crop	440
	Rumba CP-14.3	Crop	439
	Rumba CP-14.4	Crop	440
	Rumba CP-14.5	Crop	439
	Rumba CP-14.6	Crop	439
	Rumba CP-14.7	Crop	440
	Rumba CP-14.8	Crop	440
	Rumba CP-14.9	Crop	440
	Hemlock and Sequim 1	Hemlock	439
	Hemlock and Sequim 10	Hemlock	439
	Hemlock and Sequim 11	Hemlock	0
	Hemlock and Sequim 13	Hemlock	439
	Hemlock and Sequim 14	Hemlock	438
	Hemlock and Sequim 15	Hemlock	439
	Hemlock and Sequim 16	Hemlock	438
	Hemlock and Sequim 19	Hemlock	439
	Hemlock and Sequim 2	Hemlock	438
	Hemlock and Sequim 3	Hemlock	438
	Hemlock and Sequim 4	Hemlock	438
	Hemlock and Sequim 5	Hemlock	440
	Hemlock and Sequim 7	Hemlock	439
	Hemlock and Sequim 8	Hemlock	438
	Kendal Rd. 10	Kendall	440
	Kendal Rd. 11	Kendall	439
	Kendal Rd. 12	Kendall	439
	Kendal Rd. 14	Kendall	439
	Kendal Rd. 15	Kendall	439
	Kendal Rd. 16	Kendall	440
	Kendal Rd. 18	Kendall	440
	Kendal Rd. 19	Kendall	439
	Kendal Rd. 2	Kendall	439
	Kendal Rd. 22	Kendall	439
	Kendal Rd. 3	Kendall	439
	Kendal Rd. 5	Kendall	439
	Kendal Rd. 6	Kendall	440
	Kendal Rd. 7	Kendall	439
	Kendal Rd. 8	Kendall	440
	Kendal Rd. 9	Kendall	439
	Medsker 1	Medsker	444
	Medsker 10	Medsker	432
	Medsker 11	Medsker	432
	Medsker 14	Medsker	438
	Medsker 15	Medsker	432
	Medsker 16	Medsker	432
	Medsker 2	Medsker	444
	Medsker 20	Medsker	438
heteroplasmic!	Medsker 3	Medsker	438
	Medsker 4	Medsker	432
	Medsker 5	Medsker	444
	Medsker 8	Medsker	438
	Medsker 9	Medsker	432
heteroplasmic!	Eberle 27.1	Eberle	440
	Eberle 27.5	Eberle	440
heteroplasmic!	Eberle 27.6	Eberle	440
	Eberle 28.2	Eberle	440
	Eberle 29.3	Eberle	440
	Eberle 29.5	Eberle	438
heteroplasmic!	Eberle 29.6	Eberle	438
heteroplasmic!	Eberle 30.2	Eberle	438
heteroplasmic!	Eberle 30.3	Eberle	438
heteroplasmic!	Eberle 30.5	Eberle	438
heteroplasmic!	Eberle 30.6	Eberle	438
	Eberle 30.7	Eberle	438
	Eberle 31.2	Eberle	440
heteroplasmic!	Eberle 31.6	Eberle	438
heteroplasmic!	Eberle 31.7	Eberle	438
heteroplasmic!	Eberle 32.2	Eberle	445
	Eberle 32.7	Eberle	440
	Eberle 33.4	Eberle	440
	Eberle 33.6	Eberle	440
	Eberle 33.7	Eberle	440
	Eberle 33.8	Eberle	0
heteroplasmic!	Eberle 34.2	Eberle	440
	Eberle 34.3	Eberle	440
	Eberle 34.4	Eberle	440
	Eberle 34.8	Eberle	0
	Eberle 35.1	Eberle	440
	Eberle 35.6	Eberle	0
heteroplasmic!	Eberle 36.1	Eberle	440
	Eberle 36.7	Eberle	440
	Eberle 37.1	Eberle	440
heteroplasmic!	Eberle 37.2	Eberle	440
	Eberle 37.3	Eberle	440
heteroplasmic!	Eberle 37.4	Eberle	440
heteroplasmic!	Eberle 37.5	Eberle	440
heteroplasmic!	Eberle 37.6	Eberle	440
	Eberle 37.8	Eberle	438
	Fasola 23.2	Fasola	440
	Fasola 24.3	Fasola	440
	Fasola 24.4	Fasola	0
	Fasola 24.5	Fasola	440
	Fasola 24.6	Fasola	0
	Fasola 25.1	Fasola	0
	Fasola 25.3	Fasola	0
	Fasola 25.8	Fasola	438
	Fasola 26.8	Fasola	440
	Fasola 27.2	Fasola	440
	Fasola 27.8	Fasola	0
	Fencebird/Woodcock 13.2	Fencebird	0
	Fencebird/Woodcock 15.3	Fencebird	440
	Fencebird/Woodcock 15.4	Fencebird	445
	Fencebird/Woodcock 15.8	Fencebird	445
	Fencebird/Woodcock 17.1	Fencebird	445
	Fencebird/Woodcock 17.3	Fencebird	445
	Fencebird/Woodcock 17.5	Fencebird	445
	Fencebird/Woodcock 17.6	Fencebird	445
	Fencebird/Woodcock 17.7	Fencebird	445
	Fencebird/Woodcock 18.3	Fencebird	445
heteroplasmic!	Fencebird/Woodcock 18.4	Fencebird	440
heteroplasmic!	Fencebird/Woodcock 18.6	Fencebird	440
heteroplasmic!	Fencebird/Woodcock 18.7	Fencebird	440
heteroplasmic!	Fencebird/Woodcock 18.8	Fencebird	440
heteroplasmic!	Fencebird/Woodcock 19.1	Fencebird	440
	Fencebird/Woodcock 19.2	Fencebird	440
heteroplasmic!	Fencebird/Woodcock 19.4	Fencebird	440
heteroplasmic!	Fencebird/Woodcock 19.5	Fencebird	440
	Fencebird/Woodcock 19.6	Fencebird	440
heteroplasmic!	Fencebird/Woodcock 19.7	Fencebird	440
heteroplasmic!	Fencebird/Woodcock 19.8	Fencebird	440
heteroplasmic!	Fencebird/Woodcock 20.1	Fencebird	440
heteroplasmic!	Fencebird/Woodcock 20.4	Fencebird	440
heteroplasmic!	Fencebird/Woodcock 20.6	Fencebird	440
	Fencebird/Woodcock 21.1	Fencebird	440
heteroplasmic!	Fencebird/Woodcock 21.2	Fencebird	440
heteroplasmic!	Fencebird/Woodcock 21.3	Fencebird	440
heteroplasmic!	Fencebird/Woodcock 21.4	Fencebird	440
	Fencebird/Woodcock 21.6	Fencebird	440
heteroplasmic!	Fencebird/Woodcock 21.7	Fencebird	440
heteroplasmic!	Fencebird/Woodcock 21.8	Fencebird	440
	Prince 26.1	Prince	440
	Prince 26.4	Prince	440
	Prince 27.4	Prince	440
	Prince 27.8	Prince	440
	Prince 29.2	Prince	440
	Prince 29.4	Prince	440
	Prince 30.1	Prince	440
	Prince 31.1	Prince	440
	Prince 31.2	Prince	438
	Prince 31.3	Prince	440
	Prince 31.4	Prince	440
	Prince 31.6	Prince	440
	Prince 31.7	Prince	440
	Prince 33.5	Prince	440
	Prince 33.6	Prince	438
